# Supplementary material for: Synthesis and Biological Evaluation of Novel Amino and Amido Substituted Pentacyclic Benzimidazole Derivatives as Antiproliferative Agents
Source: Int J Mol Sci. 2024 Feb 14;25(4):2288. doi: 10.3390/ijms25042288 (PMC10889688; doi:10.3390/ijms25042288)
Supplement: Supplementary file 1 [file ijms-25-02288-s001.zip]

Archive with 1 entries (1 files):
- ijms-2842409-supplementary.pdf
